# Supplementary material for: Am I Happier Without You? Social Media Detox and Well-Being: A Meta-Analysis of Randomized Controlled Trials
Source: Behav Sci (Basel). 2025 Mar 1;15(3):290. doi: 10.3390/bs15030290 (PMC11939267; doi:10.3390/bs15030290)
Supplement: Supplementary file 1 [file behavsci-15-00290-s001.zip]

Archive with 2 entries (2 files):
- behavsci-3443976_Supplementary T1 References.pdf
- behavsci-3443976_Supplementary T2 Characteristics of Included Studies.pdf
